# Supplementary material for: The mechanoreceptor Piezo is required for spermatogenesis in Bombyx mori
Source: BMC Biol. 2024 May 20;22:118. doi: 10.1186/s12915-024-01916-y (PMC11106986; doi:10.1186/s12915-024-01916-y)
Supplement: Supplementary file 6 — Additional file 6: The individual data values. [file 12915_2024_1916_MOESM6_ESM.xlsx]

## Sheet: Figure 1C
The feeding dry weight of mulberry leaves by fifth instar of WT and △BmPiezo
WT-M	WT-F		△BmPiezo-M	△BmPiezo-F
665.82	818.28		883.35	1029.96
738	977.85		785.7	1072.35
789.12	883.44		834.48	1206.9
969.66	708.57		813.6	831.51
1007.1	1039.14		953.1	942.57
941.76	965.07		713.97	1098.36
1167.21	1035.81		697.86	1005.57
1113.03	1264.5		857.88	991.62
1145.97	1263.78		648.27	953.19
1205.19	1064.52		974.97	1011.15
1177.56	1080.63		1016.19	1198.26
939.69	1391.49		941.4	947.7
925.74	1494.63		1137.42	929.43
996.12	1472.04		785.7	682.92
1039.14	1272.42		765.9	841.95
1313.19	1399.12		790.29	830.61
989.73	1200		544.86	921.15
1096.56	1200		520.2	925.65
1002.06	1039		689.58	841.41
999	1164.5		930.96	734.85
1042	1363.78		540.54	853.65
1036	1009.52		711.27	811.53
			815.67	953.91
			775.44	870.12
			701.1	751.68

## Sheet: Figure 1D
	WT-M
Day1	323.4	302	313.2	347.3	360.3	292.8	262.5	259.8	262.8	242	236	230	268	248	225	258	248	256.4	256.8	322
Day2	605.8	533	568.2	614.9	684.7	432.3	461	426.5	412	443.2	449	442.6	479	399	415	591.3	466.8	445.5	463.9	598.2
Day3	839.5	773.6	812.5	1010.1	1036.7	728.6	780.7	722	679.1	827.1	804.9	796	804.9	577	729.7	1029	816.9	774.1	1176	918.3
Day4	1236.3	1198.4	1201.3	1403.7	1506.9	1137	1250.1	1165	940.8	1236.9	1228	1211.4	1260.3	694.8	1146.3	1503.4	1202.8	1208	1425	1343
Day5	1451.1	1498	1177	1639	1912.8	1384	1460.2	1434.4	1199.9	1413	1425	1401	1617	602	1429	1355	1451	1469.2	1448
Day6	996.1	1025.4	864.9	1200.9	1619.2	1394.8	1488.4	1488.7	1211.8	1239.7	1186	1188.1	1364	617	1190	957.8	1251.1
	WT-F
Day1	376.2	338.8	380.8	331.7	406.1	331.6	290.9	282.2	286	286.1	242	311	242	278	266	285	253	279
Day2	653	634.1	705.6	551	702.9	635.4	445.6	460.9	397	421.6	465.3	495.6	493.1	539.9	475.8	570.1	464.1	522.5
Day3	1059	980.4	1169	838.9	1093.1	1033.1	694.1	746.2	677.9	636.4	840	742.3	811.5	921.5	716	946.9	815.9	816.7
Day4	1346.6	1451.6	1594.2	1142	1537.1	1424.1	1013.2	1154.7	1124.6	1004.9	1308.6	1128.7	1210.5	1355.2	853.2	1364.2	1293.5	1169.8
Day5	1382	1622	1927.4	1364.9	1881.4	1790.6	1331	1499.4	1492.5	1354	1641	1075	1506	1686	951	1709	1473	1509
Day6	1187.2	1181.2	1307.4	1321	1631	1477.1	1533.4	1704.7	1490.3	1568.7	1363.1	97	1345	1518	1123	1819	1347
	△BmPiezo-M
Day1	177.7	171.5	256	234.6	228.2	226.1	201.9	223.7	223.1	230.1	221.8	212.7	211.3	225.9	212	237	205	193	197.9	200.6	202.9	182.8	196	215	222
Day2	276	268.9	407.4	404.7	388.5	311.6	319.2	334.8	351.9	364	366.7	326.2	350.6	384.4	321.5	404.9	320.8	314.9	331	328.2	398.4	269.9	323.4	338.3	323.5
Day3	392.6	403	410.4	628.8	580.8	449.7	457.3	486.8	569	556.9	569.9	498.9	547.2	529.1	483	649.2	523.8	504.7	428.8	515.4	632.9	417.2	503.5	533.7	493
Day4	563.3	490	587.2	938.9	858.7	648.8	654.3	739.1	797.7	788.9	912	779.7	870.7	787.8	754.3	979.3	747.9	720	572.4	723.4	843.5	544.4	761.4	918.3	747.7
Day5	764.7	594.8	777	1116.1	1127.6	867.8	855.5	956.1	961.6	941.3	1245.7	1306.2	1094.6	1010.7	977	1233	935.7	948.8	727.6	925.4	1004.1	705.5	958	1015	946
Day6	866.9	745.5	915	1017.6	989.1	1010	971.6	1075	851.9	877.8	1050.5	1141.3	1099.8	1069.3	1039	1032.9	1099.4	1145.8	810.3	1096.6	1137.4	846.1	1075	1138	1062
Day7	772.3	829.9	1006.1
	△BmPiezo-F
Day1	246.3	171.9	211.7	189.8	243.4	226.1	253	261	211.5	278.3	257	256.2	260.7	244.5	256.2	277.5	217.7	215	225.6	230.8	229.7	209.4	218.9	205.4	248.3
Day2	380	263.2	386	291.2	339.5	371	414.8	397.7	337	476.6	442.5	393.3	428.5	387.5	403.4	411.4	380.7	371.5	388	393	364	369.5	397	373	384.3
Day3	618.5	395.1	602	467.3	456.1	534.1	611	539.4	521.7	713.7	670.2	531.4	612.2	578.8	598.9	592.7	580.4	607.8	607.1	596	631.4	585.9	605.1	625.2	535.8
Day4	828.5	554.5	836.2	695.8	641.4	804.7	847.7	735.5	692.8	1077.3	989.1	781	901.9	883.5	904.5	891.3	859.1	836	841	824.5	881.9	808	822	792.3	851.2
Day5	1034.8	707	1034	886.2	839.4	988.8	1061	915	869.3	1361.9	1237.7	982.5	1153	1171.4	1177.7	1161.6	1067.9	1058.8	1067.8	1087	1100.1	1055.7	1017.7	641	1309.1
Day6	1210.4	869.8	1144.9	1100.1	1000.2	1126.3	1274	1063	1075	1506.4	1386.2	1115.7	1335.5	1334.3	1299.8	1290.7	1286.6	1248.8	1192	1313.3	1351.6	1250.3	1257.7
Day7	1036	1058.4	1150	1076.7	900	960	1000	935	1135

## Sheet: Figure 2B
		The numbers of brood size
		WT-M ✖ WT-F	△BmPiezo-M ✖ WT-F	WT-M ✖ △BmPiezo-F
		375	380	358
		416	420	297
		361	365	295
		431	413	334
		320	398	353
		384	413	324
		428	402	350
		426	411	321
		365	386	293
		392	383	303
		431	400	301
		429	410	320
		402	423	334
		385	396	286
		423	415	290

## Sheet: Figure 2C
Hatching rate (%)
WT-M x WT-F	△BmPiezo-M x WT-F	WT-M x △BmPiezo-F
99	0	95
95	0	96
92	0	96
98	0	91
97	0	93
95	0	94
94	0	95
92	0	96
91	0	97
96	0	92

## Sheet: Figure 4C
	WT-1	WT-2	WT-3	△BmPiezo-1	△BmPiezo-2	△BmPiezo-3
BmPiezo	0.908248	0.972362	1.14869	0.401788	0.37025	0.318994
BmIntergrin α	0.907281	1.06661	1.04139	0.224473	0.325236	0.289147
BmTensin	1.04579	1.15632	0.892126	0.289895	0.189855	0.241153
BmVEPTP	0.990761	1.0375	0.973885	0.802826	0.882514	0.786644
BmTenascin-like	0.964681	0.99927	1.03879	2.20615	2.17218	2.09093
BmHemicentin-2	1.11389	0.929159	0.974656	11.497	11.1283	12.7526

## Sheet: Figure S2A
	Day 4 of the fifth instar			Wandering stage
anterior silk gland (ASG)	0.003919	0.003496	0.004085	0.003647	0.003549	0.003447
middle silk gland (MSG)	0.001002	0.000888	0.001046	0.002732	0.002367	0.002965
posterior silk gland (PSG)	0.000236	0.000201	0.000184	0.000193	0.000193	0.000188
epidermis (EP)	0.020481	0.014352	0.019499	0.013951	0.012491	0.014049
midgut (MG)	0.020279	0.018101	0.020171	0.0092	0.0083	0.008809
malpighian tubule (MT)	0.005045	0.004634	0.004765	0.002963	0.002931	0.002958
testes (TE)	0.033979	0.03323	0.034342	0.049657	0.048041	0.049662
ovary (OV)	0.01331	0.012459	0.013662	0.025292	0.022802	0.024467

## Sheet: Figure S2C
Number of droppings (per larva) from newly molted fifth larvae
WT-M	WT-F		△BmPiezo-M	△BmPiezo-F
33	28		17	18
34	32		20	19
29	32		20	21
28	35		23	16
33	36		21	24
30	32		19	16
29	27		17	21
30	30		23	21
30	32		20	19
28	34		16	20
29	27		23	19
31	24		20	25
28	28		20	15
29	26		25	19
25	29		23	23
24	28		26	22
29	28		22	17
25	27		19	21
26	29		23	20
27	29		22	24

## Sheet: Figure S2D
Whole cocoon weight
WT-M	WT-F		△BmPiezo-M	△BmPiezo-F
712.5	882		628.3	614.8
745.6	835.5		596.5	617.1
699.8	858.9		650	657.4
729.7	887.5		588	561
731.2	847.4		538.4	607.5
741.8	949.4		617	636.7
831.9	874.4		567.4	609.8
887.6	958.5		598.5	509
744.8	991.2		549	554.4
805.7	888.5		654	627.8
745.7	902.4		586.6	546
736.2	826.9		574.8	732.6
732.2	911.7		720.9	581.9
750	823.2		625.7	644.6
741	858.7		586.6	709.5
737.7	771.6		494.3	680
634.4	769.6		534.8	698.4
703.1	840.5		431.8	589.7
639.3	897.2		569.9	722
710.8	871.4		524.5	571.4
601.6	818.9		499.1	642.5
672	848.9		579.6	778.3
693.9	800.2		571.9	732.9
705.1	816.7		539.7	564.2
726.2	787.6		666.2	601.5
780.6	954.3		508.5	586.7

## Sheet: Figure S2E
Pupal weight
WT-M	WT-F		△BmPiezo-M	△BmPiezo-F
621	779.8		550.2	559.8
642.1	752.8		524	557.5
607.8	775.1		587.4	581.8
635.9	793.8		510.3	505.7
638.3	766.8		474.3	546.9
641.8	850.9		543.4	576.4
740.3	787.4		493.9	548.6
749.5	845.2		518.9	462.2
650.2	891.2		479.9	499.8
701.4	788.8		568.5	570.9
652.5	792.2		515.6	498.7
652.2	742.4		506.4	657
624.8	812.2		616.6	518
640.2	738.3		541.4	581.1
635	773.7		512.5	649.6
650.4	701.5		430	613
548.3	701.2		462.7	629.9
593.6	762.3		383.3	541.5
568.9	809.3		489.8	649.1
627	786		461.5	519.6
531.6	737.8		443.1	587.7
573.5	765.1		509.6	699.2
608.4	729.6		501.1	670.1
613.7	743.4		478.4	512.6
634.1	706.2		587.1	546.9
670.6	843.1		445.5	533.7

## Sheet: Figure S2F
Pupation rate	Pupation rate
	WT-M	WT-F	△BmPiezo-M	△BmPiezo-F
No. of the tested larvae	50	50	50	50
No. of the pupation	45	47	46	45
Pupation rate	0.9	0.94	0.92	0.9

[truncated: 4 more sheets: Figure S3B, Figure S4A, Figure S4B, Figure S6]
